# Supplementary material for: ALPL-1 is a target for chimeric antigen receptor therapy in osteosarcoma
Source: Nat Commun. 2023 Jun 8;14:3375. doi: 10.1038/s41467-023-39097-x (PMC10250459; doi:10.1038/s41467-023-39097-x)
Supplement: Supplementary file 8 — Source Data [file 41467_2023_39097_MOESM8_ESM.xlsx]

## Sheet: Figure 1c
			ALPL									B-actin

## Sheet: Figure 1e
Normal bone	Normal lung	Primary OS	OS- lung met
12.6837	10.0279	6.82018	13.2887
12.6823	9.77149	6.90689	13.1813
12.6885	10.7211	6.88264	13.132
10.6653	11.1762	11.994	13.2308
10.8345	10.7415	12.0761	13.2491
10.6751		12.1105	13.1163
5.78136		11.9553	14.6317
3.80735		12.0074	14.6024
5.78136		12.1545	15.3626
		13.3689	15.3357
		13.4659	7.59991
		13.2805	7.39232
		13.4366	13.9061
		8.28077	13.9108
		8.68299
		14.4733
		14.4661
		16.1047
		16.1216
		12.9469
		12.8686
		11.204
		11.1459

## Sheet: Figure 1f
MSCs	OS cell lines	OS PDX
20.9	42.8	92
1.8	56.3	90.2
0.5	2.1	91
19.9	73.9	99.6
4.2	83	97.8
	99.7	58.1
		99.9

## Sheet: Figure 2a
CD34
	Mock						OSCAR 1						OSCAR 3
5	0.2	0.069	0.51	0.12	0.58	0.47	84	82.2	74.2	77.9	90.1	85.5	69.7	75.9	57.9	53.2	91.7	80.8
15	0.09	0.18	0.27	0.13	0.04	0.06	90.8	92.6	96.7	84.9	78.9	94.8	89.5	88	94	58.4	80.9	86.4
mFab
	Mock						OSCAR 1						OSCAR 3
5	0.66	0.83	0.62	0.52	1.17	0.25	61.8	75.6	66.5	11.5	20.5	26.4	82.2	89.2	78.1	43.6	89	72.5
15	0.22	0.24	0.59	0.36	0.82	2.33	12.5	23.5	25.4	14.2	37.9	30.6	84.6	84.5	92.5	61	78.9	85.4

## Sheet: Figure 2b
	Mock						OSCAR-1						OSCAR-3
0	200000	200000	300000	300000	300000	300000	200000	200000	300000	300000	300000	300000	200000	200000	300000	300000	300000	300000
5	12200000	3300000	6800000	10000000	9300000	12200000	9000000	2800000	3610000	2700000	2000000	10000000	4000000	2200000	1450000	1170000	2280000	9200000
15	50000000	100000000	348000000	387000000	268000000	462000000	62000000	75000000	364000000	400000000	436000000	460000000	125000000	111000000	371000000	300000000	330000000	470000000

## Sheet: Figure 2c
	Mock								OSCAR 1								OSCAR 3
HEK-293	32.3344	35.403	32.3529	31.3828			0	0	18.7361	18.0194	16.0889	19.4182			0	6.61616	21.1853	23.3581	22.9516	21.3613			13.4467	16.0373
HEKALPL-1	34.4091	30.3022	28.4378	33.1523			0	0	83.5107	83.5561	83.4868	86.3937			45.1019	49.3662	94.9123	94.9303	95.2068	96.1423			64.5951	69.8839
OHS	13.9	14.9	12.2	0	0	0.3	20.8767	15.8805	70.3	67.8	70	64.6	62.6	60.9	88.2183	87.5949	76.7	78.2	77.6	77	74.8	76	90.0595	86.9242
OHSALPL KO	7.8	12	9.5	28	24.2	24.4	0	17.1996	13.3	20.8	13.7	21.1	18.7	22.9	5.12407	18.0515	9.2	17.6	10.4	13.3	13	15.6	12.372	20.3228
BL-41	34.0333	32.3259	30.131	32.6403					39.2631	38.7911	34.6169	36.1318					40.4913	40.2831	40.6114	38.878

## Sheet: Figure 2d
BL-41
	Mock								OSCAR 1								OSCAR 3
1:5	0.372364	13.0373	0.185014	14.3905	33.1419	28.7686	48.9564	28.0466	30.9386	32.2897	19.1111	25.702	51.7993	49.2509	28.3621	30.92	35.3017	42.2665	23.5851	24.1624	41.3785	37.6923	30.8485	36.0351
1:2,5	3.85721	5.45868	0	6.27268	19.9937	15.3831	14.5417	16.5441	22.439	21.6897	8.87226	30.8592	37.565	37.4	16.8466	22.8276	18.4361	19.6599	2.59019	16.0561	28.3906	23.2877	20.0045	22.9747
1:1	5.1281	6.25808	1.1269	7.3003	14.5548	11.0389	15.0045	10.6889	8.05035	13.4057	2.53974	13.0076	26.351	19.1019	4.10163	5.19301	13.7006	7.82554	-2.2496	8.07197	14.5313	9.21197	0.852995	-3.77358
OSA
	Mock								OSCAR 1								OSCAR 3
1:5	48.5457	54.4956	25.1834	30.2512	56.1035	49.8195	67.6428	60.872	96.212	94.0789	94.0592	92.7095	97.2444	95.7882	93.6793	93.5982	95.4453	94.2763	91.716	92.4872	95.8182	95.0662	93.3604	90.8113
1:2,5	26.7869	30.3509	4.07101	14.5588	26.1784	22.6715	30.8785	31.5949	91.1838	91.8202	85.5621	86.8193	92.0715	91.9134	86.5178	87.4172	90.575	93.6842	87.858	89.1754	90.6696	91.0229	85.735	85.8996
1:1	23.6528	18.3991	17.8462	14.4699	18.8301	19.2058	27.6602	26.4073	70.0564	69.4298	58.0355	54.8122	72.8547	68.8327	60.0464	57.6711	52.7847	56.3816	44.8047	48.2107	60.0435	57.8099	47.8689	49.9724
SaOS-2
	Mock								OSCAR 1								OSCAR 3
1:5	8.8768	10.1501	7.19049	4.69847	0	4.78702	11.5899	4.87021	94.777	93.5851	94.1347	93.8831	94.9908	94.7537	90.6496	90.8291	92.8519	93.5521	95.2576	95.5288	96.0329	96.3596	90.2351	90.2961
1:2,5	0	1.44569	0	0	0	0	0	0	91.6842	92.5572	84.9293	87.6453	91.8646	91.9774	82.3505	78.8106	91.1944	91.5182	92.6642	92.1625	91.2537	89.9088	83.6683	78.6937
1:1	2.42923	2.10532	11.0465	1.30337	2.97531	3.44311	9.6539	10.3465	76.5336	75.9565	62.3917	60.6226	71.1093	69.6176	42.221	44.2189	65.8199	66.0565	66.1423	69.0471	57.2173	62.3979	41.4807	45.6865
OHS
	Mock								OSCAR 1								OSCAR 3
1:5	0	33.8413	0	15.9036	0	8.90627	20.3625	0.193807	87.373	90.0915	77.2264	78.3772	91.8514	90.926	77.3756	78.8472	88.4905	89.6917	83.8769	90.0588	92.5927	93.7591	79.4451	84.5734
1:2,5	0	32.5369	0	0	4.28376	0.102757	0	0.754065	78.1922	90.9322	62.6831	74.7602	84.8025	84.9126	59.5894	62.6008	82.7986	79.1398	67.6538	80.4856	85.1906	78.5427	67.493	65.1303
1:1	0	27.729	0	0	12.7229	19.3057	17.202	0	52.4703	63.6495	13.3665	43.5024	66.1971	62.9091	29.6739	32.2789	41.6133	65.765	43.5609	46.2021	58.5896	53.3831	36.0582	40.6594

## Sheet: Figure 2e
TNF-a
	Mock				OSCAR 1				OSCAR 3
OHS	57.79	33.61	161.32	51.74	48430.5	11062.3	17215	1530.77	48430.5	43058	66763.5	4334.47
SaOS-2	71.2	68.65	125.87	129.16	32477.1	41993.3	64694.4	10254.1	121603	80917.4		10476.1
OSA	203.8	191.65	262.81	252.79	13245.8	16539.6	19798.3	3570.56	69831.3		38615.5	3881.95
IFN-y
	Mock				OSCAR 1				OSCAR 3
OHS	10.76	210	68.03	350.5	14787233	8465205			50842000000	15662372
OSA	681.69	172.73	748.61	3010.13	9173039	8046987			9931715	8126195
IL-2
	Mock				OSCAR 1				OSCAR 3
OHS	2.36	2.95	12.49	5.16	137.57	151.6	203.77	36.44	845.4	885.67	610.61	123.08
SaOS-2		2.66	8.8	7.54	353.98	537.07	1283.28	383.99	1551.86	2598.44	2477.76	293.17
OSA	11.98	9.72	19.66	17.66	160.87	189.08	223.44	76.79	460.13	709.04	406.01	78.27
IL-17
	Mock				OSCAR 1				OSCAR 3
OHS		0.21	47.64	11.05		186.22	310.78	92.12		374.61	800.2	234.67
SaOS-2		0.55	40.06	29.01		380	793.39	386.19		548.64	1322.19	573.24
OSA		16.08	84.19	61.41		344.83	661.42	274.96		566.09	2251.23	560.22

## Sheet: Figure 2f
Mock
	OSA						BL-41
0	0	2.41327	1.8469	0	3.70986	16.6079	0	13.9014	4.23091	2.33094	16.8224	20.8443
1	4.6983	0	0	0	17.2799	0.980633	9.73625	12.98	7.70804	11.8238	27.6889	34.8661
2	27.9477	34.7621	36.3011	38.5755	91.3421	94.1496	41.3667	43.9914	46.8908	43.2891	77.3686	78.2849
3	12.8112		5.66078		40.2507		11.0446				12.7602
OSCAR 1
	OSA						BL-41
0	72.7096	72.8255	72.8797	74.7612	77.6024	78.9819	24.4594	21.3463	0	2.67659	27.1345	29.6706
1	88.9682	88.8648	90.8567	90.0997	75.6407	84.5305	18.8673	25.5928	15.7882	20.4484	25.4071	43.3209
2	37	45.4	95.3592	97.2266	94.4963	95.1749	33.7201	29.5872	39.0558	39.9908	20.6869	24.4319
3	93.4454		95.8927		72.9349		1.26574	0.964833	70.8744		4.41572
OSCAR 3
	OSA						BL-41
0	47.1446	55.631	61.4824	70.3871	38.9535	46.9254	2.93343	7.48914	0	0	27.219	24.5592
1	81.6444	83.1023	84.0396	85.4636	79.8782	86.124	17.6119	26.4912	9.08199	15.8783	32.8394	40.9561
2	89.9966	88.1815	95.2561	97.1005	96.2343	96.351	7.81018	9.78266	50.7984	43.8286	70.865	72.5334
3	72.7814		90.9981	90.8791	91.829	89.2954	7.15209	0	60.9391	58.9317	86.2156	86.9065

## Sheet: Figure 2g
	CD19CAR				OSCAR-1				OSCAR-3
Baseline	67194	72620	69808	70860	67288	68363	81639	82312	75903	67678	81430	79175
1st	8280	7632	3604	3166	3628	3315	5261	4888	3493	4839	4042	3910
2nd	12544	7611	8811	7892	4442	3106	3968	4768	6884	4188	7109	5597
3rd	8485	7394	14203	7276	3415	1693	6089	2966	3198	3133	4160	3896

[truncated: 23 more sheets: Figure 2h, Figure 2i, Figure 2j, Figure 2k, Figure 3c, Figure 3d, Figure 3g, Figure 3h, Figure 4c, Figure 4d, Figure 5a, Figure 5b, Figure 5c, Figure 5d, Extended Figure 1a, Extended Figure 1b, Extended Figure 1c, Extended Figure 1d, Extended Figure 2c, Extended Figure 3b …]
